# Supplementary material for: High-order brain network feature extraction and classification method of first-episode schizophrenia: an EEG study
Source: Front Hum Neurosci. 2024 Oct 23;18:1452197. doi: 10.3389/fnhum.2024.1452197 (PMC11537920; doi:10.3389/fnhum.2024.1452197)
Supplement: Supplementary file 1 [file Table_1.csv]

0	0.0146	0
0	0.0145	0
0	0.01444	0
0	0.01443	0
0	0.01454	0
0	0.01457	0
0	0.01475	0
0	0.01473	0
0	0.01443	0
0	0.01472	0
0	0.0147	0
0	0.01444	0
0	0.01474	0
0	0.01478	0
0	0.01477	0
0	0.014177	0
0	0.01472	0
0	0.0147	0
0	0.01473	0
0	0.01444	0
0	0.01477	0
0	0.01478	0
0	0.01479	0
0	0.01475	0
0	0.01472	0
0	0.01477	0
0	0.01473	0
0	0.0147	0
0	0.02945	0
0	0.02945	0
0	0.02945	0
0	0.02945	0
0	0.02945	0
0	0.02945	0
0	0.02945	0
0	0.04415	0
0	0.04415	0
0	0.04415	0
0	0.059	0
0	0.059	0
0	0.059	0
0	0.0735	0
0	0.0885	0
0	0.088329	0
0.0147	0.02945	1
0.02945	0.04415	1
0.04415	0.0735	1
0.0735	0.1325	1
0.132	0.1465	1
0.11	0.1203	1
0.123	0.1333	1
0.123	0.132	1
0.12	0.125	1
0.111	0.132	1
0.12	0.133	1
0.1	0.123	1
0.113	0.118	1
0.12	0.126	1
0.142	0.144	1
0	0.0145	0
0	0.0145	0
0	0.0145	0
0	0.0145	0
0	0.0145	0
0	0.0145	0
0	0.0145	0
0	0.0145	0
0	0.0145	0
0	0.0145	0
0	0.0145	0
0	0.0145	0
0	0.0145	0
0	0.0145	0
0	0.0145	0
0	0.0145	0
0	0.0145	0
0	0.0145	0
0	0.029	0
0	0.029	0
0	0.029	0
0	0.029	0
0	0.0435	0
0	0.0435	0
0	0.0435	0
0	0.0435	0
0	0.0435	0
0	0.0435	0
0	0.058	0
0	0.058	0
0	0.0725	0
0	0.0725	0
0	0.0725	0
0	0.046	0
0.029	0.0435	1
0.0725	0.087	1
0.0725	0.116	1
0.116	0.1305	1
0.029	0.0435	1
0.0435	0.058	1
0.0435	0.058	1
0.0435	0.058	1
0.0725	0.087	1
0.1015	0.1305	1
0	0.0147	0
0	0.0147	0
0	0.0147	0
0	0.0147	0
0	0.0147	0
0	0.0147	0
0	0.0147	0
0	0.0147	0
0	0.0147	0
0	0.0147	0
0	0.0147	0
0	0.0147	0
0	0.0147	0
0	0.0147	0
0	0.0147	0
0	0.0147	0
0	0.0147	0
0	0.0147	0
0	0.0147	0
0	0.0147	0
0	0.0147	0
0	0.0147	0
0	0.0147	0
0	0.0147	0
0	0.0147	0
0	0.0147	0
0	0.0147	0
0	0.0147	0
0	0.0147	0
0	0.02945	0
0	0.02945	0
0	0.02945	0
0	0.02945	0
0	0.02945	0
0	0.02945	0
0	0.02945	0
0	0.04415	0
0	0.04415	0
0	0.04415	0
0	0.059	0
0	0.059	0
0	0.059	0
0	0.0735	0
0	0.0885	0
0	0.088329	0
0.0147	0.02945	1
0.02945	0.04415	1
0.04415	0.0735	1
0.0735	0.1325	1
0	0.0145	0
0	0.0145	0
0	0.0145	0
0	0.0145	0
0	0.0145	0
0	0.0145	0
0	0.0145	0
0	0.0145	0
0	0.0145	0
0	0.0145	0
0	0.0145	0
0	0.0145	0
0	0.0145	0
0	0.0145	0
0	0.0145	0
0	0.0145	0
0	0.0145	0
0	0.0145	0
0	0.029	0
0	0.029	0
0	0.029	0
0	0.029	0
0	0.0435	0
0	0.0435	0
0	0.0435	0
0	0.0435	0
0	0.0435	0
0	0.0435	0
0	0.058	0
0	0.058	0
0	0.0725	0
0	0.0725	0
0	0.0725	0
0	0.027	0
0.029	0.0435	1
0.0725	0.087	1
0.0725	0.116	1
0.116	0.1305	1
0.029	0.0435	1
0.0435	0.058	1
0.0435	0.058	1
0.0435	0.058	1
0.0725	0.087	1
0.1015	0.1305	1
0	0.0145	0
0	0.0145	0
0	0.0145	0
0	0.0145	0
0	0.0145	0
0	0.0145	0
0	0.0145	0
0	0.0145	0
0	0.0145	0
0	0.0145	0
0	0.0145	0
0	0.0145	0
0	0.0145	0
0	0.0145	0
0	0.0145	0
0	0.0145	0
0	0.0145	0
0	0.0145	0
0	0.0145	0
0	0.0145	0
0	0.029	0
0	0.029	0
0	0.029	0
0	0.029	0
0	0.029	0
0	0.029	0
0	0.029	0
0	0.029	0
0	0.029	0
0	0.029	0
0	0.029	0
0	0.029	0
0	0.029	0
0	0.029	0
0	0.0435	0
0	0.0435	0
0	0.0435	0
0	0.0435	0
0	0.0435	0
0	0.0435	0
0	0.0435	0
0	0.058	0
0	0.058	0
0	0.087	0
0	0.1015	0
0	0.041	0
0	0.0147	0
0	0.0147	0
0	0.0147	0
0	0.0147	0
0	0.0147	0
0	0.0147	0
0	0.0147	0
0	0.0147	0
0	0.0147	0
0	0.0147	0
0	0.0147	0
0	0.0147	0
0	0.0147	0
0	0.0147	0
0	0.0147	0
0	0.0147	0
0	0.0147	0
0	0.0147	0
0	0.0147	0
0	0.0147	0
0	0.0147	0
0	0.0147	0
0	0.0147	0
0	0.0147	0
0	0.0147	0
0	0.0147	0
0	0.0147	0
0	0.0147	0
0	0.0147	0
0	0.02945	0
0	0.02945	0
0	0.02945	0
0	0.02945	0
0	0.02945	0
0	0.02945	0
0	0.02945	0
0	0.04415	0
0	0.04415	0
0	0.04415	0
0	0.059	0
0	0.059	0
0	0.059	0
0	0.0735	0
0	0.0885	0
0	0.088329	0
0	0.0145	0
0	0.0145	0
0	0.0145	0
0	0.0145	0
0	0.0145	0
0	0.0145	0
0	0.0145	0
0	0.0145	0
0	0.0145	0
0	0.0145	0
0	0.0145	0
0	0.0145	0
0	0.029	0
0	0.029	0
0	0.029	0
0	0.029	0
0	0.029	0
0	0.029	0
0	0.029	0
0	0.029	0
0	0.029	0
0	0.029	0
0	0.029	0
0	0.029	0
0	0.029	0
0	0.029	0
0	0.029	0
0	0.029	0
0	0.029	0
0	0.029	0
0	0.029	0
0	0.029	0
0	0.029	0
0	0.029	0
0	0.0435	0
0	0.0435	0
0	0.0435	0
0	0.0435	0
0	0.0435	0
0	0.0435	0
0	0.0435	0
0	0.0435	0
0	0.0435	0
0	0.0435	0
0	0.058	0
0	0.058	0
0	0.0725	0
0	0.0725	0
0	0.087	0
0	0.054	0
0.0147	0.02945	1
0.02945	0.04415	1
0.04415	0.0735	1
0.0735	0.1325	1
0.162	0.1665	1
0.029	0.0435	1
0.0435	0.058	1
0.0435	0.058	1
0.0435	0.058	1
0.0725	0.087	1
0.1015	0.1305	1
0	0.045	0
0	0.013	0
0	0.045	0
0	0.014	0
0	0.045	0
0	0.013	0
0	0.045	0
0	0.014	0
0	0.043	0
0	0.01	0
0	0.043	0
0	0.008	0
0	0.043	0
0	0.009	0
0	0.043	0
0	0.011	0
0	0.043	0
0	0.013	0
0	0.043	0
0	0.014	0
0	0.04	0
0	0.015	0
0	0.0151	0
0	0.0152	0
0	0.0153	0
0	0.0154	0
0	0.0156	0
0	0.01557	0
0	0.0158	0
0	0.0159	0
0	0.01544	0
0	0.01555	0
0	0.01566	0
0	0.01522	0
0	0.01577	0
0	0.01545	0
0	0.015457	0
0	0.015456	0
0	0.01524	0
0	0.015235	0
0	0.015123	0
0	0.0156435	0
0	0.015234	0
0	0.01565	0
0	0.01512231	0
0	0.0161	0
0	0.0162	0
0	0.0163	0
0	0.0164	0
0	0.0165	0
0	0.0166	0
0	0.0167	0
0	0.0168	0
0	0.0169	0
0	0.01606	0
0	0.0162321	0
0	0.016213	0
0	0.016124	0
0	0.016235	0
0	0.016	0
0	0.016222	0
0	0.016532	0
0	0.0163231	0
0	0.016451	0
0	0.01622	0
0	0.055610462	0
0	0.043976492	0
0	0.045012615	0
0	0.041974734	0
0	0.054461779	0
0	0.058432897	0
0	0.055832398	0
0	0.041238807	0
0	0.043136427	0
0	0.057901251	0
0	0.056756342	0
0	0.050450942	0
0	0.04117279	0
0	0.036425806	0
0	0.048335651	0
0	0.053580263	0
0	0.046748819	0
0	0.03126111	0
0	0.057653323	0
0	0.03253786	0
0	0.037314239	0
0	0.020587229	0
0	0.052868675	0
0	0.039805532	0
0	0.033780147	0
0	0.041416067	0
0	0.041113532	0
0	0.035093307	0
0	0.045908055	0
0	0.04639897	0
0	0.033093248	0
0	0.051488057	0
0	0.051743716	0
0	0.03932629	0
0	0.034356856	0
0	0.039222173	0
0	0.025528811	0
0	0.033590948	0
0	0.022461392	0
0	0.020819357	0
